# Supplementary material for: Effect of long-term tillage on soil aggregates and aggregate-associated carbon in black soil of Northeast China
Source: PLoS One. 2018 Jun 28;13(6):e0199523. doi: 10.1371/journal.pone.0199523 (PMC6023111; doi:10.1371/journal.pone.0199523)
Supplement: S1 File — (XLSX) [file pone.0199523.s001.xlsx]

## Sheet: Fig 2
Precipitation (mm)	Month						Total
	Apr.	May	Jun.	Jul.	Aug.	Sep.
2011	49.8	65	49.6	127	62.8	12	366.2
2012	51.6	21.4	146.4	145.8	168.1	62.2	595.5
2013	55.4	17.6	173.8	150.5	231.7	13.9	642.9

## Sheet: Fig 4
Depth (cm)	Treatments	Fractal dimension (D)
		Ⅰ	Ⅱ	Ⅲ	Mean
0－10cm	ST	2.5704	2.6455	2.5183	2.57807
	NT	2.6113	2.6235	2.656	2.63027
	MP	2.9175	2.9524	2.9133	2.92773
	CT	2.8878	2.8418	2.9435	2.89103
10-20cm	ST	2.7527	2.7163	2.7461	2.73837
	NT	2.6608	2.7645	2.8274	2.7509
	MP	2.8536	2.8486	2.9237	2.8753
	CT	2.9237	2.723	2.8277	2.8248
20-30cm	ST	2.3301	2.6409	2.5817	2.51757
	NT	2.7404	2.8142	2.7389	2.7645
	MP	2.7131	2.7227	2.6599	2.69857
	CT	2.9303	2.9247	2.8875	2.91417
30-40cm	ST	2.6471	2.7171	2.625	2.66307
	NT	2.8532	2.6664	2.7228	2.74747
	MP	2.5904	2.727	2.853	2.72347
	CT	2.7697	2.7113	2.6362	2.70573
40-50cm	ST	2.699	2.7946	2.786	2.75987
	NT	2.681	2.8726	2.8635	2.8057
	MP	2.8456	2.7109	2.7793	2.7786
	CT	2.5699	2.7832	2.7552	2.70277
50-60cm	ST	2.8254	2.9256	2.8671	2.8727
	NT	2.7918	2.7235	2.7668	2.7607
	MP	2.8462	2.7235	2.8657	2.8118
	CT	2.9544	2.9165	2.8563	2.90907

## Sheet: Fig 5
Depth(cm)	Date	Treatments	Soil organic carbon (g kg-1)			Mean
			Ⅰ	Ⅱ	Ⅲ
0-10cm	4-22	ST	16.9804	16.7206	16.8505	16.8505
		NT	16.2009	16.7783	16.4896	16.4896
		MP	15.7564	15.6697	15.713	15.713
		CT	14.9827	13.8453	14.414	14.414
	6-26	ST	17.3845	17.9215	18.3487	17.8849
		NT	17.6155	17.6386	17.627	17.627
		MP	15.8545	15.9353	15.8949	15.8949
		CT	15.2483	15.0751	15.1617	15.1617
	7-21	ST	16.3799	16.8303	16.6051	16.6051
		NT	19.9769	19.9192	19.948	19.948
		MP	15.0346	15.0173	15.026	15.026
		CT	15.5658	15.5312	15.5485	15.5485
	9-15	ST	21.6224	21.2125	20.6062	21.147
		NT	23.0831	23.2564	23.1697	23.1697
		MP	17.2921	17.6443	17.4682	17.4682
		CT	15.5312	15.4734	15.5023	15.5023
	10-16	ST	22.8233	22.246	22.8406	22.6366
		NT	24.0012	24.5035	24.2523	24.2523
		MP	15.358	15.2309	15.2945	15.2945
		CT	14.9596	14.6651	14.8124	14.8124
10-20cm	4-22	ST	15.6178	16.5473	16.0826	16.0826
		NT	15.5139	14.9307	15.2223	15.2223
		MP	13.9954	14.3187	14.157	14.157
		CT	13.9088	14.0069	13.9579	13.9579
	6-26	ST	16.7956	17.1709	16.9833	16.9833
		NT	13.5566	13.649	13.6028	13.6028
		MP	14.7748	15.0231	14.899	14.899
		CT	15.7102	15.0751	15.3926	15.3926
	7-21	ST	16.7321	16.1894	16.4607	16.4607
		NT	14.746	15.1386	14.9423	14.9423
		MP	14.1208	14.6908	14.5208	14.5208
		CT	14.1282	14.1224	14.1253	14.1253
	9-15	ST	17.4885	17.8926	17.6905	17.6905
		NT	15.4965	15.485	15.4908	15.4908
		MP	15.8199	15.3926	15.6062	15.6062
		CT	15.612	15.0231	15.3176	15.3176
	10-16	ST	16.5878	17.3095	16.9486	16.9486
		NT	13.9203	14.3418	14.1311	14.1311
		MP	14.7286	14.6767	14.7027	14.7027
		CT	13.6952	13.7702	13.7327	13.7327
20-30cm	4-22	ST	15.843	15.5889	15.7159	15.7159
		NT	9.59584	9.60162	9.59873	9.59873
		MP	11.6975	11.6975	11.6975	11.6975
		CT	12.0843	11.5069	11.7956	11.7956
	6-26	ST	15.8487	15.3753	15.612	15.612
		NT	12.8464	12.9965	12.9215	12.9215
		MP	14.2436	14.8557	14.5497	14.5497
		CT	7.01501	6.82448	6.91975	6.91975
	7-21	ST	13.4065	12.9619	13.1842	13.1842
		NT	10.6351	10.2309	10.433	10.433
		MP	11.5473	11.7494	11.6484	11.6484
		CT	12.7425	12.5462	12.6443	12.6443
	9-15	ST	17.6732	17.2229	17.448	17.448
		NT	8.89723	8.30254	8.59988	8.59988
		MP	11.8764	12.0554	11.9659	11.9659
		CT	13.8337	13.8048	13.8193	13.8193
	10-16	ST	12.7771	12.8002	12.7887	12.7887
		NT	9.57275	9.41686	9.4948	9.4948
		MP	11.4319	11.6686	11.5502	11.5502
		CT	12.4538	12.6328	12.5433	12.5433
30-40cm	4-22	ST	14.0993	14.6074	14.3533	14.3533
		NT	6.1836	6.17206	6.17783	6.17783
		MP	8.5739	8.55081	8.56236	8.56236
		CT	8.10624	8.7067	8.40647	8.40647
	6-26	ST	10.9296	11.0508	10.9902	10.9902
		NT	10.3695	10.5889	10.4792	10.4792
		MP	7.21132	7.45381	7.33256	7.33256
		CT	5.4157	5.35797	5.38684	5.38684
	7-21	ST	5.47529	5.67529	5.57529	5.37529
		NT	6.60508	6.94573	6.7754	6.7754
		MP	7.14203	7.06697	7.1045	7.1045
		CT	10.7794	10.3406	10.56	10.56
	9-15	ST	14.6767	14.6998	14.6882	14.6882
		NT	6.70901	6.52425	6.61663	6.61663
		MP	6.90531	7.06697	6.98614	6.98614
		CT	9.95381	9.59584	9.77483	9.77483
	10-16	ST	5.64088	5.91224	5.77656	5.77656
		NT	5.81409	5.53118	5.67263	5.67263
		MP	5.66397	5.6351	5.64954	5.64954
		CT	8.43533	8.19861	8.31697	8.31697
40-50cm	4-22	ST	12.7945	12.6963	12.7454	12.7454
		NT	4.00693	3.94919	3.97806	3.97806
		MP	7.25751	6.68591	6.97171	6.97171
		CT	4.2321	4.05889	4.1455	4.1455
	6-26	ST	4.57275	4.6709	4.62182	4.62182
		NT	4.50924	4.8037	4.65647	4.65647
		MP	3.70092	3.903	3.80196	3.80196
		CT	5.06351	5	5.03176	5.03176
	7-21	ST	5.06351	5	5.03176	5.03176
		NT	4.73441	4.98268	4.85855	4.85855
		MP	4.85958	4.75958	5.04	4.95958
		CT	5.45023	5.49654	5.69942	5.49942
	9-15	ST	5.25404	5.40416	5.3291	5.3291
		NT	4.34758	4.52079	4.43418	4.43418
		MP	4.86721	4.8037	4.83545	4.83545
		CT	5.59469	5.55427	5.57448	5.57448
	10-16	ST	3.98383	3.97229	3.97806	3.97806
		NT	6.45497	6.49538	6.47517	6.47517
		MP	5.05196	4.97113	5.01155	5.01155
		CT	5.2194	5.40416	5.31178	5.31178
50-60cm	4-22	ST	7.41917	7.40762	7.41339	7.4133
		NT	2.78106	2.98106	2.48106	2.7467
		MP	4.43418	4.35912	4.39665	4.3967
		CT	3.68938	3.56813	3.62875	3.63
	6-26	ST	3.82794	3.87413	3.85104	3.85104
		NT	4.0358	4.31293	4.17436	4.17436
		MP	3.44111	3.56813	3.50462	3.50462
		CT	4.74596	4.66513	4.70554	4.70554
	7-21	ST	3.98961	4.08776	4.03868	4.03868
		NT	3.89145	3.95497	3.92321	3.92321
		MP	3.83949	3.72402	3.78176	3.78176
		CT	3.52771	3.52194	3.52483	3.52483
	9-15	ST	3.75866	3.65473	3.7067	3.7067
		NT	3.39492	3.38337	3.38915	3.38915
		MP	4.31871	4.2552	4.28695	4.28695
		CT	4.19746	4.1224	4.15993	4.15993
	10-16	ST	3.68938	3.74711	3.71824	3.71824
		NT	3.68938	3.74711	3.71824	3.71824
		MP	4.48037	4.24365	4.36201	4.36201
		CT	6.05081	6.22402	6.13741	6.13741
