# Supplementary material for: Effect of long-term tillage on soil aggregates and aggregate-associated carbon in black soil of Northeast China
Source: PLoS One. 2018 Jun 28;13(6):e0199523. doi: 10.1371/journal.pone.0199523 (PMC6023111; doi:10.1371/journal.pone.0199523)
Supplement: S2 File — (XLSX) [file pone.0199523.s002.xlsx]

## Sheet: Table 2
Depth (cm)	Treatments	Repeats	Water-stable aggregate contents of different classes（%）
			＞2mm	1-2mm	0.25-1mm	0.053-0.25mm	0.002-0.053mm	＜0.002mm
0-10cm	ST	Ⅰ	9.98314	38.3347	42.6644	6.34064	1.73904	0.933811
		Ⅱ	8.93023	31.6279	48.0761	8.14376	1.49683	1.72939
		Ⅲ	9.25909	35.3155	44.6126	8.93857	1.28709	0.593397
		Mean	9.39082	35.0927	45.1177	7.80766	1.50765	1.08553
	NT	Ⅰ	6.39236	30.7991	51.7145	8.44906	1.64996	0.986853
		Ⅱ	7.48438	38.1623	43.4549	8.13368	1.41927	1.35417
		Ⅲ	6.92888	35.2063	48.379	6.43998	1.22745	1.82044
		Mean	6.93521	34.7226	47.8494	7.67424	1.43223	1.38715
	MP	Ⅰ	2.26088	33.3309	35.4551	18.7019	4.93672	5.32079
		Ⅱ	2.01771	32.2956	34.9076	18.1755	6.505	6.08314
		Ⅲ	2.18012	26.1863	43.4865	17.8157	5.86542	4.47412
		平均	2.1529	30.6043	37.9498	18.2311	5.76905	5.29268
	CT	Ⅰ	2.21569	21.1183	41.8385	17.4773	15.0341	2.32183
		Ⅱ	2	32.2882	35.3987	19.0075	9.36503	1.92691
		Ⅲ	2.62794	30.8404	31.5431	17.643	12.2421	5.09951
		Mean	2.28121	28.0823	36.2601	18.0426	12.2137	3.11609
10-20cm	ST	Ⅰ	10.5059	35.2092	44.1228	3.17676	2.49427	4.4847
		Ⅱ	10.5305	33.4948	44.6248	5.67801	2.59599	3.08464
		Ⅲ	6.77338	29.8692	52.1783	5.77548	2.21176	3.1856
		Mean	9.26995	32.8577	46.9753	4.87675	2.43401	3.58498
	NT	Ⅰ	8.19716	29.3096	43.5169	13.3663	4.39358	1.211
		Ⅱ	8.35681	26.0948	46.6248	12.6837	2.46692	3.77721
		Ⅲ	5.55824	29.6913	43.5288	12.7348	3.91979	4.56913
		Mean	7.37074	28.3652	44.5569	12.9283	3.59343	3.18578
	MP	Ⅰ	4.03955	27.4485	43.4413	15.6748	5.31132	4.09087
		Ⅱ	3.57563	22.2731	49.479	15.6513	5.68487	3.32773
		Ⅲ	3.40737	34.4555	33.0092	16.697	5.23132	7.20164
		Mean	3.67418	28.059	41.9765	16.0077	5.40917	4.87341
	CT	Ⅰ	5.12653	23.243	48.7959	14.4843	5.3227	3.02764
		Ⅱ	6.38782	24.7181	51.5104	12.0267	3.40117	1.93912
		Ⅲ	4.88695	25.9435	48.079	12.7099	4.49792	3.88487
		Mean	5.4671	24.6348	49.4617	13.0736	4.40726	2.95054
20-30cm	ST	Ⅰ	12.4995	31.1418	44.7556	8.93406	2.57636	0.0947967
		Ⅱ	13.4781	26.5943	43.0936	12.1248	3.19855	1.49254
		Ⅲ	12.6934	34.3473	42.7809	3.08188	6.35285	0.743671
		Mean	12.8903	30.6945	43.5434	8.04693	4.04259	0.777002
	NT	Ⅰ	6.71992	35.7739	40.5041	10.6743	5.05394	2.26556
		Ⅱ	7.25923	27.2906	42.7365	11.9644	6.96436	3.7849
		Ⅲ	6.67494	32.3751	41.6329	9.61949	5.61949	2.06973
		Mean	6.8847	31.8132	41.6245	10.7527	5.87926	2.70673
	MP	Ⅰ	9.53866	26.8783	48.025	10.5888	2.25615	2.7087
		Ⅱ	7.50434	24.375	50	11.3542	4.91319	1.86632
		Ⅲ	11.6014	43.2647	33.3307	7.86885	1.48541	2.44702
		Mean	9.54812	31.506	43.7852	9.93726	2.88492	2.34068
	CT	Ⅰ	7.51764	21.3427	43.4445	9.56917	8.64635	9.47744
		Ⅱ	8.74589	21.0238	42.0683	10.3947	7.45066	10.3084
		Ⅲ	14.9134	15.3414	41.7376	10.8959	8.52319	8.58849
		Mean	10.3923	19.236	42.4168	10.2866	8.20674	9.45811
30-40cm	ST	Ⅰ	9.63584	36.8638	39.9528	7.90488	4.35158	1.29552
		Ⅱ	9.96517	26.7468	46.1857	5.93698	7.21946	1.91819
		Ⅲ	10.2255	39.6475	35.0328	11.7425	1.89075	1.4567
		Mean	9.94217	34.4194	40.3904	8.52813	4.48726	1.5568
	NT	Ⅰ	6.81032	26.2113	42.4607	11.4133	8.30034	4.80415
		Ⅱ	11.7191	29.7468	39.265	8.23928	9.81298	1.20049
		Ⅲ	5.48117	40.364	37.4477	12.3536	1.90586	2.43933
		Mean	8.00352	32.1074	39.7245	10.6687	6.67306	2.81466
	MP	Ⅰ	9.44418	24.3768	50.6954	9.55005	5.29596	0.628008
		Ⅱ	5.98488	34.2797	42.278	10.0475	5.62075	1.77656
		Ⅲ	1.54932	30.8533	53.4598	8.58987	2.26952	3.27214
		Mean	5.65946	29.8366	48.8111	9.39579	4.39541	1.89224
	CT	Ⅰ	5.11098	1.72697	66.2815	18.2974	7.93858	0.635452
		Ⅱ	6.68593	20.7322	33.3333	26.9249	11.341	0.963391
		Ⅲ	2.70066	40.6613	43.4009	8.75102	3.91687	0.563063
		Mean	4.83252	21.0402	47.6719	17.9911	7.73217	0.720635
40-50cm	ST	Ⅰ	2.52359	54.2572	36.377	3.31358	2.25148	1.27716
		Ⅱ	6.57795	21.6578	46.4943	15.8365	6.673	2.76806
		Ⅲ	2.69246	30.3265	55.2398	6.4873	2.92422	2.32971
		Mean	3.93133	35.4138	46.037	8.5458	3.94957	2.12497
	NT	Ⅰ	3.08411	19.5057	66.9823	8.25627	0.917364	1.25184
		Ⅱ	1.05968	15.2416	59.7564	19.0337	2.76492	2.13561
		Ⅲ	1.8985	25.5332	47.9289	18.6357	2.44915	3.55044
		Mean	2.0141	20.0935	58.2225	15.3086	2.04381	2.31263
	MP	Ⅰ	2.40583	43.1722	38.7241	9.19007	1.45874	5.05116
		Ⅱ	6.27064	25.0503	51.0713	13.3588	0.318164	3.91865
		Ⅲ	7.28714	23.1226	41.8222	17.2177	8.15818	2.39758
		Mean	5.3212	30.4484	43.8726	13.2555	3.31169	3.78913
	CT	Ⅰ	7.40964	21.3494	54.2851	10.5422	5.99598	0.407631
		Ⅱ	2.76203	22.5172	57.0361	13.5653	1.67955	2.45704
		Ⅲ	2.96459	15.1687	54.7287	21.3974	3.43809	1.53991
		Mean	4.37875	19.6784	55.35	15.1683	3.70454	1.4682
50-60cm	ST	Ⅰ	5.5232	28.1735	48.2557	10.1342	2.93364	4.97566
		Ⅱ	0.68219	28.9175	55.8056	9.21977	2.00163	3.8317
		Ⅲ	0.93169	20.2068	64.7736	9.8849	1.51243	2.68226
		Mean	2.37902	25.7659	56.2783	9.74628	2.14923	3.82987
	NT	Ⅰ	2.40281	13.2879	60.2833	19.9231	2.38524	1.72194
		Ⅱ	3.50386	15.5623	52.6756	23.3861	3.32521	1.55095
		Ⅲ	4.93169	16.2068	51.7736	22.8849	1.51243	2.68226
		Mean	3.61279	15.019	54.9108	22.0647	2.40763	1.98505
	MP	Ⅰ	4.75768	29.5043	36.663	20.0914	4.59983	4.3949
		Ⅱ	3.46742	20.5189	53.5117	18.6967	2.42558	1.35961
		Ⅲ	1.0673	31.2283	43.9162	19.1309	1.54418	3.11107
		Mean	3.09747	27.0838	44.6969	19.3063	2.85653	2.95519
	CT	Ⅰ	1.64404	25.398	39.0704	17.3888	12.4943	4.00668
		Ⅱ	1.80489	27.5766	39.6908	17.0368	10.5791	3.31178
		Ⅲ	2.69246	30.3265	35.2398	16.4873	12.9242	2.32971
		Mean	2.04713	27.767	38.0003	16.971	11.9992	3.21606

## Sheet: Table 3
Depth (cm)	Treatments	MWD (mm)					Depth (cm)	Treatments	GWD (mm)					Depth (cm)	Treatments	ELT
		Ⅰ	Ⅱ	Ⅲ	Mean				Ⅰ	Ⅱ	Ⅲ	Mean				Ⅰ	Ⅱ	Ⅲ	Mean
0－10cm	ST	1.30106	1.18947	1.23904	1.24319		0－10cm	ST	0.987746	0.883106	0.999075	0.956642		0－10cm	ST	9.01387	11.3695	10.8184	10.4006
	NT	1.08621	1.19345	1.15235	1.144			NT	0.872226	0.933187	0.868906	0.89144			NT	11.0868	10.9062	9.48767	10.4935
	MP	0.852988	0.822916	0.791275	0.822393			MP	0.598053	0.532963	0.572225	0.567747			MP	28.9576	30.7684	28.1529	29.2929
	CT	0.708566	0.827069	0.808187	0.781274			CT	0.471509	0.640001	0.472758	0.528089			CT	34.8312	30.3036	34.986	33.3737
10-20cm	ST	1.2823	1.26444	1.08841	1.21172		10-20cm	ST	0.739906	0.807923	0.731207	0.759679		10-20cm	ST	10.1564	11.3576	11.1735	10.8959
	NT	1.10203	1.07877	0.987942	1.05625			NT	0.832186	0.727616	0.645467	0.73509			NT	18.9719	18.9271	21.2233	19.7074
	MP	0.890207	0.829622	0.903259	0.874363			MP	0.617671	0.607165	0.535613	0.586816			MP	25.0754	24.6659	29.1294	26.2903
	CT	0.90775	0.999506	0.93007	0.945775			CT	0.646316	0.752918	0.632544	0.677259			CT	22.8347	17.3699	21.0922	20.4324
20-30cm	ST	1.32354	1.29426	1.36022	1.32601		20-30cm	ST	1.01849	0.912396	0.86426	0.931715		20-30cm	ST	11.605	16.819	10.1784	12.8672
	NT	1.09884	1.02321	1.08412	1.06872			NT	0.768297	0.622122	0.740536	0.710318			NT	17.8171	22.7136	17.6634	19.4045
	MP	1.14931	1.03426	1.39173	1.19177			MP	0.798178	0.732321	0.982917	0.837805			MP	15.5543	18.1313	11.8015	15.1625
	CT	0.946953	0.989831	1.18102	1.03927			CT	0.384621	0.388646	0.452618	0.408628			CT	27.6936	28.1561	28.0076	27.9524
30-40cm	ST	1.24941	1.17308	1.29219	1.23823		30-40cm	ST	0.8805	0.705563	0.99912	0.861728		30-40cm	ST	13.5514	15.3866	15.0906	14.6713
	NT	0.984634	1.23436	1.10552	1.10817			NT	0.546783	0.732859	0.862267	0.71397			NT	20.5178	19.2559	20.7001	20.1581
	MP	1.12353	1.06467	0.880367	1.02285			MP	0.805227	0.756375	0.672026	0.744543			MP	15.4755	17.447	14.1324	15.6849
	CT	0.700132	0.864269	1.01711	0.860503			CT	0.589104	0.666691	0.847978	0.701258			CT	26.8738	29.2368	23.2318	26.4469
40-50cm	ST	1.16043	0.937248	0.931963	1.00988		40-50cm	ST	0.925766	0.644838	0.70303	0.757878		40-50cm	ST	6.84222	25.2756	11.7412	14.62
	NT	0.862803	0.67946	0.796961	0.779741			NT	0.743577	0.656259	0.671504	0.690447			NT	10.4257	23.9362	24.6363	19.666
	MP	1.01222	0.997615	0.964449	0.99143			MP	0.698945	0.736332	0.653189	0.696155			MP	15.6996	17.5978	27.7719	20.3567
	CT	1.01068	0.839418	0.742028	0.864043			CT	0.752152	0.708432	0.703759	0.721448			CT	16.9475	17.6988	26.5781	20.3924
50-60cm	ST	0.988995	0.822064	0.765345	0.858801		50-60cm	ST	0.629209	0.634143	0.648438	0.637263		50-60cm	ST	18.0442	14.8367	14.0808	15.65
	NT	0.715042	0.75666	0.918503	0.796735			NT	0.69227	0.724	0.648723	0.688331			NT	24.0293	28.2611	27.0819	26.4574
	MP	0.91745	0.827438	0.820385	0.855091			MP	0.657355	0.764167	0.73701	0.719511			MP	29.0829	22.4864	23.7866	25.119
	CT	0.728946	0.77169	0.824863	0.775166			CT	0.469857	0.532211	0.547408	0.516492			CT	33.889	30.9277	31.7412	32.186

## Sheet: Table 4
Depth (cm)	Aggregate size class(mm)	Treatments	Water-stable aggregate-associated C(g kg-1)			Mean
			Ⅰ	Ⅱ	Ⅲ
0-10cm	＞2mm	ST	17.964	18.4223	18.1932	18.1932
		NT	17.4478	17.6044	17.5261	17.5261
		MP	13.8921	14.0719	13.982	13.982
		CT	16.5893	16.9664	16.7778	16.7778
	1-2mm	ST	14.6288	14.4606	14.5447	14.5447
		NT	14.565	14.594	14.5795	14.5795
		MP	11.2935	11.3283	11.3109	11.3109
		CT	13.8283	13.6543	13.7413	13.7413
	0.25-1mm	ST	15.0696	14.8202	14.9449	14.9449
		NT	14.1229	14.0487	14.2258	14.0458
		MP	13.6543	13.4339	13.5441	13.5441
		CT	14.8608	14.4142	14.6375	14.6375
	0.053-0.25mm	ST	16.7459	14.2285	15.4872	15.4872
		NT	14.0313	14.5882	14.3097	14.3097
		MP	11.8852	11.3515	11.6183	11.6183
		CT	13.8109	13.9153	13.8631	13.8631
	0.02-0.053mm	ST	14.9768	14.913	14.9949	14.9449
		NT	14.4432	13.8979	14.1705	14.1705
		MP	11.2471	10.8585	11.0528	11.0528
		CT	13.5615	14.507	14.0342	14.0342
	＜0.02mm	ST	20.3828	20.4524	20.6176	20.4176
		NT	15.5568	16.0093	15.7831	15.7831
		MP	10.8817	11.6705	11.2761	11.2761
		CT	12.2042	12.239	12.2216	12.2216
10-20cm	＞2mm	ST	18.051	18.2483	18.1497	18.1497
		NT	15.5394	15.1914	15.3654	15.3654
		MP	12.3028	12.442	12.3724	12.3724
		CT	17.732	17.7494	17.7407	17.7407
	1-2mm	ST	15.8237	15.8295	15.7266	15.8266
		NT	14.6288	14.4606	14.5447	14.5447
		MP	13.0974	13.2019	13.1497	13.1497
		CT	15.1508	15.2378	15.1943	15.1943
	0.25-1mm	ST	15.8759	16.3921	16.134	16.134
		NT	14.8608	14.4142	14.6375	14.6375
		MP	12.6508	12.732	12.6914	12.6914
		CT	14.5418	14.7158	14.6288	14.6288
	0.053-0.25mm	ST	18.8109	18.5441	18.6775	18.6775
		NT	12.1868	12.4188	12.3028	12.3028
		MP	11.8852	11.3515	11.6183	11.6183
		CT	14.0313	14.5882	14.3097	14.3097
	0.02-0.053mm	ST	16.2239	15.8005	16.0122	16.0122
		NT	13.3817	13.3063	13.344	13.344
		MP	13.7007	14.2459	13.9733	13.9733
		CT	15.1972	15.0348	15.116	15.116
	＜0.02mm	ST	21.8794	22.0766	21.978	21.978
		NT	16.8329	17.0708	16.9519	16.9519
		MP	13.7239	13.6601	13.692	13.692
		CT	20.3828	20.4524	20.4176	20.4176
20-30cm	＞2mm	ST	15.9397	16.5023	16.221	16.221
		NT	14.1067	13.9153	14.011	14.011
		MP	15.3248	15.6265	15.4756	15.4756
		CT	13.6253	13.9501	13.7877	13.7877
	1-2mm	ST	15.2088	15.0174	15.1131	15.1131
		NT	13.5325	13.6717	13.6021	13.6021
		MP	14.3213	14.0313	14.1763	14.1763
		CT	12.6392	12.1636	12.4014	12.4014
	0.25-1mm	ST	15.7193	15.493	15.6061	15.6061
		NT	13.7239	13.5847	13.6543	13.6543
		MP	13.9211	14.3271	14.1241	14.1241
		CT	12.558	12.4942	12.5261	12.5261
	0.053-0.25mm	ST	14.4838	14.4954	14.4896	14.4896
		NT	12.6856	12.6856	12.6856	12.6856
		MP	13.8225	14.0893	13.9559	13.9559
		CT	12.529	12.5522	12.5406	12.5406
	0.02-0.053mm	ST	16.1021	16.3225	16.2123	16.2123
		NT	11.3515	11.4733	11.4124	11.4124
		MP	13.8341	13.8747	13.8544	13.8544
		CT	14.5244	14.3387	14.4316	14.4316
	＜0.02mm	ST	18.5905	18.7413	18.6659	18.6659
		NT	13.4803	13.7471	13.6137	13.6137
		MP	17.1172	17.4304	17.2738	17.2738
		CT	14.797	15.8643	15.3306	15.3306
30-40cm	＞2mm	ST	13.0162	12.529	12.7726	12.7726
		NT	8.7877	8.7761	8.7819	8.7819
		MP	13.1323	13.1845	13.1584	13.1584
		CT	8.31206	8.08005	8.19606	8.19606
	1-2mm	ST	10.8121	11.3283	11.0702	11.0702
		NT	8.17285	8.31787	8.24536	8.24536
		MP	10.6555	10.29	10.4727	10.4727
		CT	8.96172	9.06032	9.01102	9.01102
	0.25-1mm	ST	11.4443	11.5603	11.5023	11.5023
		NT	7.33759	7.4594	7.39849	7.39849
		MP	10.5916	10.348	10.4698	10.4698
		CT	8.09745	8.10325	8.10035	8.10035
	0.053-0.25mm	ST	9.9652	10.1392	10.0522	10.0522
		NT	7.85383	7.85963	7.85673	7.85673
		MP	8.45128	8.52668	8.48898	8.48898
		CT	7.43619	7.33759	7.38689	7.38689
	0.02-0.053mm	ST	9.91879	10.1624	10.0406	10.0406
		NT	8.93852	9.47216	9.20534	9.20534
		MP	8.31787	8.45708	8.38747	8.38747
		CT	8.07425	8.09165	8.08295	8.08295
	＜0.02mm	ST	13.9095	14.4664	14.1879	14.1879
		NT	6.00348	6.1949	6.09919	6.09919
		MP	10.7483	10.6555	10.7019	10.7019
		CT	9.35615	9.15313	9.25464	9.25464
40-50cm	＞2mm	ST	10.9977	11.2123	11.105	11.105
		NT	7.4826	7.558	7.5203	7.5203
		MP	11.0383	10.6206	10.8295	10.8295
		CT	8.37007	8.37007	8.37007	8.37007
	1-2mm	ST	6.13109	6.16589	6.14849	6.14849
		NT	5.29002	5.63225	5.46114	5.46114
		MP	6.36311	6.57773	6.47042	6.47042
		CT	5.65545	5.87007	5.76276	5.76276
	0.25-1mm	ST	6.60673	6.63573	6.62123	6.62123
		NT	4.41415	4.74478	4.57947	4.57947
		MP	5.11021	5.0116	5.0609	5.0609
		CT	5.88747	5.71346	5.80046	5.80046
	0.053-0.25mm	ST	6.01508	6.13689	6.07599	6.07599
		NT	4.59977	4.80278	4.70128	4.70128
		MP	4.64617	4.64617	4.64617	4.64617
		CT	5.73086	6.00348	5.86717	5.86717
	0.02-0.053mm	ST	7.75522	8.31206	8.03364	8.03364
		NT	4.971	5.06961	5.0203	5.0203
		MP	5.08121	5.09861	5.08991	5.08991
		CT	5.88747	5.90487	5.89617	5.89617
	＜0.02mm	ST	7.72042	8.12645	7.92343	7.92343
		NT	6.00348	6.1949	6.09919	6.09919
		MP	6.06729	5.99768	6.03248	6.03248
		CT	6.73434	7.09397	6.91415	6.91415
50-60cm	＞2mm	ST	6.2239	6.55452	6.38921	6.38921
		NT	6.2703	6.1891	6.2297	6.2297
		MP	6.46172	6.50232	6.48202	6.48202
		CT	4.70998	4.84919	4.77958	4.77958
	1-2mm	ST	5.07541	5.06381	5.06961	5.06961
		NT	4.61137	4.66937	4.64037	4.64037
		MP	5.24362	5.55104	5.39733	5.39733
		CT	4.31555	4.36195	4.33875	4.33875
	0.25-1mm	ST	4.00812	4.11833	4.06323	4.06323
		NT	4.19374	4.18794	4.19084	4.19084
		MP	4.70998	4.72158	4.71578	4.71578
		CT	4.16473	4.07193	4.11833	4.11833
	0.053-0.25mm	ST	5.54524	5.19722	5.37123	5.37123
		NT	3.86891	4.07773	3.97332	3.97332
		MP	4.41995	4.35615	4.38805	4.38805
		CT	4.69838	4.71578	4.70708	4.70708
	0.02-0.053mm	ST	6.76914	6.64153	6.70534	6.70534
		NT	4.942	5.17401	5.058	5.058
		MP	4.48956	4.55916	4.52436	4.52436
		CT	5.27262	5.27842	5.27552	5.27552
	＜0.02mm	ST	5.68445	5.52204	5.60325	5.60325
		NT	5.55684	5.54524	5.55104	5.55104
		MP	5.06381	5.22622	5.14501	5.14501
		CT	5.43503	5.43503	5.43503	5.43503

## Sheet: Table 5
Depth(cm)	Aggregate size class (mm)	Treatments	Soil organic carbon storage(t hm-2)			Mean
			Ⅰ	Ⅱ	Ⅲ
0-10cm	＞2mm	ST	4.12476	1.89192	1.9372	2.65129
		NT	1.28262	1.51522	1.39652	1.39812
		MP	0.361196	0.32652	0.350549	0.346088
		CT	0.422704	0.390226	0.507049	0.439993
	1-2mm	ST	6.44909	5.25961	5.907	5.8719
		NT	5.15876	6.40481	5.90282	5.82213
		MP	4.32886	4.20733	3.4062	3.98079
		CT	4.15347	4.28491	4.87355	4.43731
	0.25-1mm	ST	7.39376	8.19371	7.66741	7.75163
		NT	8.39913	7.02058	7.91466	7.77813
		MP	5.56732	5.39286	6.77333	5.91117
		CT	7.15016	5.86778	5.30967	6.10921
	0.053-0.25mm	ST	1.22107	1.33255	1.59199	1.38187
		NT	1.36334	1.36454	1.05978	1.26255
		MP	2.55616	2.37267	2.38037	2.4364
		CT	2.77583	3.04169	2.81274	2.87676
	0.02-0.053mm	ST	0.29952	0.256705	0.221947	0.259391
		NT	0.274052	0.226836	0.200027	0.233638
		MP	0.638524	0.812295	0.745537	0.732119
		CT	2.34468	1.56237	1.97579	1.96095
	＜0.02mm	ST	0.218888	0.406757	0.140696	0.255447
		NT	0.176552	0.249311	0.33042	0.252094
		MP	0.66584	0.816425	0.580182	0.687482
		CT	0.325865	0.271209	0.716727	0.437934
10-20cm	＞2mm	ST	2.4464	2.47892	2.36996	2.43176
		NT	1.64319	1.63768	1.59223	1.62437
		MP	0.6411	0.573895	0.548565	0.587853
		CT	1.17266	1.4626	1.40522	1.34683
	1-2mm	ST	7.1871	6.83963	6.53179	6.85284
		NT	5.53104	4.86775	4.70629	5.03503
		MP	4.63761	3.7932	3.63176	4.02086
		CT	4.54273	4.85878	4.65712	4.68621
	0.25-1mm	ST	9.0363	9.43628	8.9277	9.13343
		NT	8.34237	8.66954	8.46262	8.49151
		MP	7.08943	8.12658	7.78668	7.66756
		CT	9.15355	9.77841	9.34382	9.42526
	0.053-0.25mm	ST	0.605262	0.621008	0.601233	0.609168
		NT	0.690711	0.395207	0.37634	0.48742
		MP	0.814323	0.832461	0.819004	0.82193
		CT	0.96343	0.640057	0.603506	0.735664
	0.02-0.053mm	ST	1.32702	1.65991	1.61695	1.53463
		NT	1.45851	1.39615	1.34584	1.40017
		MP	3.30536	3.34016	3.14926	3.26493
		CT	3.42631	3.68648	3.56273	3.55851
	＜0.02mm	ST	0.703993	0.739305	0.707475	0.716924
		NT	0.954043	0.543248	0.518555	0.671949
		MP	0.940306	1.00176	0.965182	0.969083
		CT	1.39954	0.897352	0.861103	1.05267
20-30cm	＞2mm	ST	2.90887	3.24732	3.00614	3.05411
		NT	1.38402	1.47481	1.36543	1.40809
		MP	2.1342	1.71209	2.62126	2.15585
		CT	1.49548	1.78129	3.00207	2.09295
	1-2mm	ST	6.91499	5.83091	7.57878	6.77489
		NT	7.06799	5.44739	6.42939	6.31493
		MP	5.62003	4.9934	8.95469	6.5227
		CT	3.93843	3.73359	2.77772	3.48325
	0.25-1mm	ST	10.2715	9.74771	9.74761	9.92226
		NT	8.11577	8.47621	8.29964	8.29721
		MP	9.76101	10.4588	6.87319	9.03101
		CT	7.96542	7.67389	7.63302	7.75744
	0.053-0.25mm	ST	1.88922	2.56601	0.651965	1.7024
		NT	1.97698	2.21592	1.78163	1.99151
		MP	2.1369	2.3356	1.60333	2.02528
		CT	1.75043	1.90496	1.99496	1.88345
	0.02-0.053mm	ST	0.605679	0.762243	1.50372	0.957212
		NT	0.8376	1.1666	0.936327	0.980177
		MP	0.455693	0.99527	0.30046	0.583807
		CT	1.83351	1.55976	1.79584	1.7297
	＜0.02mm	ST	0.0257298	0.408392	0.202667	0.212263
		NT	0.44589	0.759658	0.411379	0.538975
		MP	0.676933	0.474948	0.617132	0.589671
		CT	2.04747	2.38761	1.92234	2.11914
30-40cm	＞2mm	ST	1.89388	1.88529	1.97216	1.91711
		NT	0.903691	1.553	0.72684	1.06118
		MP	1.87275	1.1915	0.307837	1.12403
		CT	0.64149	0.815742	0.334234	0.597155
	1-2mm	ST	6.01847	4.57524	6.62746	5.74039
		NT	3.23473	3.7362	5.02552	3.99882
		MP	3.92216	5.32636	4.8791	4.70921
		CT	0.233697	2.83639	5.53264	2.86758
	0.25-1mm	ST	6.9042	8.06222	6.08468	7.01704
		NT	4.70454	4.42269	4.18355	4.43693
		MP	8.10791	6.60616	8.4517	7.72192
		CT	8.10434	4.07863	5.30859	5.83052
	0.053-0.25mm	ST	1.18948	0.908964	1.78238	1.29361
		NT	1.35353	0.977841	1.46558	1.26565
		MP	1.21872	1.29364	1.10108	1.20448
		CT	2.05455	2.98321	0.976107	2.00462
	0.02-0.053mm	ST	0.651752	1.10784	0.286662	0.682086
		NT	1.12031	1.40355	0.264915	0.929591
		MP	0.665171	0.71778	0.287436	0.556796
		CT	0.967881	1.38569	0.478064	0.943879
	＜0.02mm	ST	0.272103	0.419013	0.31208	0.334399
		NT	0.435509	0.112297	0.224657	0.257488
		MP	0.101925	0.285844	0.528771	0.305514
		CT	0.0897752	0.133153	0.0786853	0.100538
40-50cm	＞2mm	ST	0.41908	1.11368	0.451486	0.661417
		NT	0.348465	0.120937	0.215587	0.22833
		MP	0.401	1.00563	1.19163	0.866088
		CT	0.93649	0.349087	0.374689	0.553422
	1-2mm	ST	5.0231	2.01645	2.81558	3.28504
		NT	1.5581	1.29625	2.10555	1.6533
		MP	4.14811	2.48809	2.25915	2.96512
		CT	1.82318	1.99588	1.31994	1.713
	0.25-1mm	ST	3.62903	4.65871	5.52291	4.60355
		NT	4.46462	4.28132	3.31428	4.02007
		MP	2.98812	3.86483	3.19604	3.34966
		CT	4.82599	4.92069	4.79352	4.84673
	0.053-0.25mm	ST	0.300965	1.46752	0.595193	0.787893
		NT	0.573452	1.38036	1.32294	1.09225
		MP	0.64475	0.937219	1.20794	0.929971
		CT	0.912277	1.22973	1.89569	1.3459
	0.02-0.053mm	ST	0.263657	0.837543	0.354732	0.485311
		NT	0.0688592	0.211658	0.185661	0.155393
		MP	0.111924	0.0244951	0.627018	0.254479
		CT	0.533048	0.149755	0.306101	0.329634
	＜0.02mm	ST	0.148889	0.339667	0.278735	0.255764
		NT	0.113483	0.199771	0.326988	0.213414
		MP	0.462768	0.354892	0.218397	0.345352
		CT	0.0414513	0.263196	0.160773	0.15514
50-60cm	＞2mm	ST	0.522512	0.0679657	0.090482	0.226987
		NT	0.229009	0.329623	0.466989	0.341873
		MP	0.467291	0.342703	0.105158	0.30505
		CT	0.117699	0.133034	0.195606	0.14878
	1-2mm	ST	2.17348	2.22577	1.5571	1.98545
		NT	0.931389	1.10453	1.14313	1.05968
		MP	2.35158	1.7313	2.56195	2.21495
		CT	1.66601	1.82837	2	1.83146
	0.25-1mm	ST	2.9399	3.49335	4.00048	3.47791
		NT	3.84275	3.35315	3.29801	3.49797
		MP	2.62476	3.84042	3.1479	3.20436
		CT	2.47331	2.45659	2.20596	2.37862
	0.053-0.25mm	ST	0.854187	0.728341	0.80703	0.796519
		NT	1.17163	1.44951	1.38212	1.33442
		MP	1.34981	1.23797	1.276	1.28793
		CT	1.24182	1.2212	1.17963	1.21422
	0.02-0.053mm	ST	0.301845	0.202068	0.154148	0.219354
		NT	0.179175	0.261511	0.116278	0.185655
		MP	0.313899	0.168091	0.106194	0.196061
		CT	1.00134	0.848786	1.03637	0.962163
	＜0.02mm	ST	0.429916	0.321614	0.228447	0.326659
		NT	0.145442	0.130726	0.226318	0.167496
		MP	0.338275	0.108006	0.243298	0.22986
		CT	0.331002	0.273594	0.192463	0.265687

## Sheet: Table 6
Depth(cm)	Aggregate size class (mm)	Treatments	Contributing rates of SOC in water-stable aggregates(%)			Mean
			Ⅰ	Ⅱ	Ⅲ
0-10cm	＞2mm	ST	12.1092	11.1084	11.3742	11.5306
		NT	7.5309	8.89656	8.19962	8.20902
		MP	2.12075	1.91715	2.05824	2.03205
		CT	2.4819	2.2912	2.97713	2.58341
	1-2mm	ST	37.8656	30.8816	34.6828	34.4767
		NT	30.2895	37.6057	34.6583	34.1845
		MP	25.4168	24.7032	19.9994	23.3731
		CT	24.387	25.1588	28.6149	26.0536
	0.25-1mm	ST	43.4123	48.1092	45.019	45.5135
		NT	49.3153	41.2212	46.4707	45.6691
		MP	32.6884	31.6641	39.7694	34.7073
		CT	41.982	34.4525	31.1756	35.87
	0.053-0.25mm	ST	7.16948	7.82403	9.34732	8.11361
		NT	8.00482	8.01185	6.22244	7.41304
		MP	15.0084	13.9311	13.9763	14.3053
		CT	16.2982	17.8592	16.515	16.8908
	0.02-0.053mm	ST	1.75862	1.50724	1.30316	1.52301
		NT	1.60909	1.33186	1.17445	1.3718
		MP	3.74908	4.76937	4.3774	4.29862
		CT	13.7667	9.17341	11.6008	11.5136
	＜0.02mm	ST	1.28519	2.38826	0.826094	1.49985
		NT	1.03662	1.46382	1.94005	1.48016
		MP	3.90946	4.79362	3.40652	4.03653
		CT	1.91331	1.5924	4.20824	2.57132
10-20cm	＞2mm	ST	13.8123	13.9632	8.95372	12.2431
		NT	9.27744	9.06966	6.2203	8.18913
		MP	3.61964	3.6606	3.07045	3.45023
		CT	6.62081	6.62731	6.31449	6.52087
	1-2mm	ST	40.5782	40.5931	34.2127	38.4614
		NT	31.2282	30.8691	31.453	31.1834
		MP	26.1839	26.3926	32.9991	28.5252
		CT	25.6482	25.7955	28.7104	26.718
	0.25-1mm	ST	51.0188	52.6778	61.3142	55.0036
		NT	47.1009	45.6853	46.4058	46.3973
		MP	40.0268	40.2837	30.5123	36.9409
		CT	51.6808	52.2993	51.2262	51.7354
	0.053-0.25mm	ST	3.4173	3.36883	3.00875	3.26496
		NT	3.89975	3.97399	3.51233	3.79536
		MP	4.59765	4.39122	4.42674	4.47187
		CT	5.43951	5.65539	4.68785	5.26092
	0.02-0.053mm	ST	7.49235	7.2968	10.4243	8.40449
		NT	8.2347	8.1883	6.25891	7.56064
		MP	18.662	19.4047	18.1315	18.7327
		CT	19.3449	19.1382	19.424	19.3024
	＜0.02mm	ST	3.97473	4.01056	3.54042	3.84191
		NT	5.38651	5.46261	4.8396	5.22958
		MP	5.30896	5.28427	5.21684	5.27002
		CT	7.9018	7.92878	6.68878	7.50645
20-30cm	＞2mm	ST	15.8882	17.7368	16.4195	16.6815
		NT	7.55949	8.05538	7.45796	7.69094
		MP	11.657	9.35137	14.3173	11.7752
		CT	8.16826	9.72936	16.3972	11.4316
	1-2mm	ST	37.7695	31.8483	41.3951	37.0043
		NT	38.6052	29.7535	35.1172	34.492
		MP	30.6964	27.2738	48.9103	35.6268
		CT	21.5116	20.3928	15.1719	19.0254
	0.25-1mm	ST	56.1025	53.2417	53.2412	54.1951
		NT	44.3281	46.2968	45.3324	45.3191
		MP	53.3144	57.1258	37.5412	49.3271
		CT	43.5069	41.9146	41.6913	42.371
	0.053-0.25mm	ST	10.3189	14.0155	3.56101	9.29845
		NT	10.7982	12.1033	9.73119	10.8776
		MP	11.6717	12.757	8.75734	11.062
		CT	9.56078	10.4049	10.8964	10.2873
	0.02-0.053mm	ST	3.3082	4.16335	8.21326	5.22827
		NT	4.57495	6.37196	5.11419	5.3537
		MP	2.48898	5.43614	1.6411	3.18874
		CT	10.0146	8.51939	9.80885	9.4476
	＜0.02mm	ST	0.140536	2.23063	1.10696	1.15937
		NT	2.43544	4.14923	2.24694	2.94387
		MP	3.69739	2.59415	3.37076	3.22077
		CT	11.1832	13.0411	10.4998	11.5747
30-40cm	＞2mm	ST	15.0748	15.0065	15.2982	15.1265
		NT	7.19316	12.3615	12.3697	10.6414
		MP	14.9066	9.48406	9.46528	11.2853
		CT	5.1061	6.49311	6.58633	6.06185
	1-2mm	ST	47.9055	36.4178	35.588	39.9705
		NT	25.7477	29.7392	29.48	28.3223
		MP	31.2195	42.3965	43.1493	38.9218
		CT	1.86017	22.577	22.4541	15.6304
	0.25-1mm	ST	54.9558	64.1733	63.8513	60.9935
		NT	37.447	35.2035	34.9161	35.8555
		MP	64.537	52.5834	53.2024	56.7743
		CT	64.5086	32.4649	32.4533	43.1423
	0.053-0.25mm	ST	9.46799	7.23513	7.17305	7.95872
		NT	10.7738	7.78338	7.7805	8.77922
		MP	9.70073	10.2971	10.2515	10.0831
		CT	16.3537	23.7456	23.9052	21.3348
	0.02-0.053mm	ST	5.18779	8.81816	8.71247	7.57281
		NT	8.91739	11.1719	10.8572	10.3155
		MP	5.2946	5.71335	5.66633	5.55809
		CT	7.7041	11.0298	11.0179	9.91726
	＜0.02mm	ST	2.16587	3.33524	3.27105	2.92405
		NT	3.46654	0.893859	0.88005	1.74682
		MP	0.811297	2.27525	2.28516	1.79057
		CT	0.714589	1.05986	1.07162	0.948688
40-50cm	＞2mm	ST	5.16827	13.7344	13.603	10.8352
		NT	4.29743	1.49145	1.48401	2.4243
		MP	4.9453	12.4019	12.6458	9.99766
		CT	11.5492	4.3051	4.3051	6.7198
	1-2mm	ST	61.9471	24.8677	24.7975	37.2041
		NT	19.2152	15.9859	15.5002	16.9004
		MP	51.1563	30.6842	30.1836	37.3414
		CT	22.4843	24.614	24.1641	23.7541
	0.25-1mm	ST	44.7547	57.4532	57.3276	53.1785
		NT	55.0596	52.7991	50.9595	52.9394
		MP	36.8507	47.6627	48.1316	44.215
		CT	59.5162	60.684	61.6081	60.6028
	0.053-0.25mm	ST	3.71163	18.0981	17.9185	13.2428
		NT	7.07205	17.0232	16.6634	13.5862
		MP	7.95133	11.5582	11.5582	10.3559
		CT	11.2506	15.1655	14.8212	13.7458
	0.02-0.053mm	ST	3.25153	10.3289	9.98297	7.85448
		NT	0.849201	2.61025	2.58487	2.01477
		MP	1.38029	0.302084	0.301568	0.661315
		CT	6.57378	1.84684	1.84412	3.42158
	＜0.02mm	ST	1.83616	4.18892	4.08427	3.36978
		NT	1.39952	2.46366	2.4256	2.09626
		MP	5.70705	4.37668	4.40208	4.8286
		CT	0.511196	3.24585	3.16357	2.30687
50-60cm	＞2mm	ST	5.59867	0.728246	0.969506	2.43214
		NT	2.4538	3.53187	5.00374	3.66314
		MP	5.00697	3.67203	1.12675	3.26858
		CT	1.26114	1.42545	2.0959	1.59416
	1-2mm	ST	23.2886	23.8489	16.6841	21.2739
		NT	9.97974	11.8349	12.2485	11.3544
		MP	25.197	18.5507	27.4511	23.7329
		CT	17.8511	19.5908	21.4298	19.6239
	0.25-1mm	ST	31.5007	37.4309	42.8647	37.2655
		NT	41.1746	35.9287	35.3379	37.4804
		MP	28.1241	41.1498	33.7295	34.3344
		CT	26.5013	26.3221	23.6367	25.4867
	0.053-0.25mm	ST	9.15252	7.80409	8.64724	8.53462
		NT	12.5539	15.5313	14.8093	14.2981
		MP	14.463	13.2648	13.6722	13.8
		CT	13.306	13.085	12.6396	13.0102
	0.02-0.053mm	ST	3.23424	2.16513	1.65169	2.35035
		NT	1.91984	2.80207	1.24591	1.98927
		MP	3.36339	1.80108	1.13785	2.10078
		CT	10.7292	9.09465	11.1046	10.3095
	＜0.02mm	ST	4.6065	3.44606	2.44778	3.50011
		NT	1.5584	1.40072	2.42498	1.7947
		MP	3.62458	1.15727	2.60692	2.46292
		CT	3.54666	2.93154	2.06222	2.8468

## Sheet: Table 7
Depth (cm)	SOC(g kg-1)	> 0.25 mm water-stable aggregates (%)	MWD(mm)	GWD(mm)	ELT	D	aggregate-associated C (%)
							> 2 mm aggregate-associated C	1–2 mm aggregate-associated C	0.25–1.00 mm aggregate-associated C	0.053–0.250 mm aggregate-associated C	0.02–0.053 mm aggregate-associated C	< 0.02 mm aggregate-associated C
0-10	17.5723	79.1097	0.997716	0.73598	20.8902	2.75678	16.6198	13.5441	14.3147	13.8196	13.5548	14.9413
10-20	15.1921	80.6673	1.02203	0.689711	19.3315	2.79734	15.907	14.6705	14.5229	14.2271	14.6114	18.2599
20-30	12.2465	81.0838	1.15644	0.722117	18.8466	2.7237	14.8738	13.8232	13.9777	13.4346	13.9777	16.221
30-40	8.24928	80.6098	1.05744	0.755374	19.2403	2.70993	10.7272	9.69983	9.39275	8.4462	8.92909	10.0609
40-50	5.36259	81.1904	0.911273	0.716482	18.7587	2.76173	9.48121	5.9607	5.51552	5.30598	6.01001	6.74231
50-60	4.15847	75.1646	0.821448	0.640399	24.8531	2.83857	5.97013	4.86151	4.29704	4.60992	5.39081	5.45858
